# Supplementary material for: Cascade Screening and Treatment Initiation in Young Adults with Heterozygous Familial Hypercholesterolemia
Source: J Clin Med. 2021 Jul 13;10(14):3090. doi: 10.3390/jcm10143090 (PMC8306062; doi:10.3390/jcm10143090)
Supplement: Supplementary file 1 [file jcm-10-03090-s001.zip]

Archive with 1 entries (1 files):
- jcm-1282903-supplementary.pdf
